# Supplementary material for: Simultaneous Two- and Three-Photon Deep Imaging of Autofluorescence in Bacterial Communities
Source: Sensors (Basel). 2024 Jan 20;24(2):667. doi: 10.3390/s24020667 (PMC10819415; doi:10.3390/s24020667)
Supplement: Supplementary file 1 [file sensors-24-00667-s001.zip]

Archive with 1 entries (1 files):
- sensors-2812435-supplementary.pdf
